# Supplementary material for: Evaluation and analysis of multidrug resistance- and hypervirulence-associated genes in carbapenem-resistant Pseudomonas aeruginosa strains among children in an area of China for five consecutive years
Source: Front Microbiol. 2023 Oct 12;14:1280012. doi: 10.3389/fmicb.2023.1280012 (PMC10602738; doi:10.3389/fmicb.2023.1280012)
Supplement: Supplementary file 2 [file Table_2.XLSX]

## Sheet: Table S2
The details of various resistance genes carried by 56 isolates
Classification	AMEs genes									ESBLs genes				AmpC genes			Carbapenem-resistant genes											Other resistant genes
	ant(2″)-Ⅰ	aac(6’)-Ⅱ	aac(3)-Ⅱc	ant(2″)-Ⅰa	aac(6')-Ⅰb	aac(6')-Ⅰ	ant(3″)-Ⅰ	aac(3)-Ⅱ	ant(4')-Ⅰa	SHV	TEM	PER	VEB	EBC-1	CIT-1	MOX-1	VIM	OXA	GIM	BIC	IMP	AIM	SPM	KPC	NDM	OXA-2	OXA-10	MexB	mucB	intⅠ-1	qacE△1-sul1	OprD2	OprM
No.1	+	+	-	-	+	-	-	-	-	+	-	-	-	+	-	-	+	-	+	-	+	-	-	-	-	-	-	+	+	+	+	+	+
No.2	+	+	-	-	+	-	-	-	-	+	-	-	-	+	+	-	+	+	+	-	+	-	-	-	-	-	-	+	+	+	+	+	+
No.3	+	+	-	-	+	-	-	-	-	+	-	-	-	+	+	-	+	-	+	-	+	-	-	-	-	-	-	+	+	+	+	+	+
No.4	+	+	-	-	+	-	-	-	-	+	-	-	-	+	+	-	+	-	+	-	+	-	-	-	-	-	-	+	+	+	+	+	+
No.5	+	+	-	-	+	-	-	-	-	+	-	-	-	+	+	-	+	-	+	-	+	-	-	-	-	-	-	+	+	+	+	+	+
No.6	+	+	-	-	+	-	-	-	-	+	-	-	-	-	+	-	+	-	-	-	+	-	-	-	-	-	-	+	+	+	+	+	+
No.7	+	+	-	-	+	-	-	-	-	+	-	-	-	+	+	-	+	+	+	-	+	-	-	-	-	-	-	+	+	+	+	+	+
No.8	+	+	+	-	+	-	-	-	-	+	-	-	-	+	+	-	+	+	+	-	+	-	-	-	-	-	-	+	+	+	+	+	+
No.9	+	+	+	+	+	-	-	-	-	+	-	-	-	+	+	-	+	+	+	-	+	-	-	-	-	-	-	+	+	+	+	+	+
No.10	+	+	+	+	+	-	-	-	-	+	-	-	-	+	+	-	+	+	+	-	+	-	-	-	-	-	-	+	+	+	+	+	+
No.11	+	+	+	-	+	-	-	-	-	+	-	-	-	+	+	-	+	+	+	-	-	-	-	-	-	-	-	+	+	+	+	+	+
No.12	+	+	+	-	+	-	-	-	-	+	-	-	-	-	+	-	+	+	+	-	-	-	-	-	-	-	-	+	+	+	+	+	+
No.13	+	+	+	-	+	-	-	-	-	+	-	-	-	+	+	-	+	+	+	-	-	-	-	-	-	-	-	+	+	+	+	+	+
No.14	+	+	-	-	+	-	-	-	-	+	-	-	-	+	+	-	-	+	+	-	-	-	-	-	-	-	-	+	+	+	+	+	+
No.15	+	-	+	+	-	+	-	-	-	+	-	-	-	+	+	-	+	-	-	-	-	-	-	-	-	-	-	+	+	+	+	+	+
No.16	+	-	+	-	+	+	-	-	-	+	-	-	-	+	-	-	+	-	-	-	-	-	-	-	-	-	-	+	+	+	+	+	+
No.17	+	-	+	-	+	+	-	-	-	+	-	-	-	+	-	-	+	-	-	-	-	-	-	-	-	-	-	+	+	+	+	+	+
No.18	+	-	+	+	+	-	-	-	-	+	-	-	-	+	-	-	+	-	-	-	-	-	-	-	-	-	-	+	+	+	+	+	+
No.19	+	-	+	+	+	+	-	-	-	+	-	-	-	+	+	-	+	-	-	-	-	-	-	-	-	-	-	+	+	+	+	+	+
No.20	+	-	+	+	+	+	-	-	-	+	-	-	-	-	-	-	+	-	-	-	-	-	-	-	-	-	-	+	+	+	+	+	+
No.21	+	-	-	+	-	-	-	-	-	+	-	-	-	-	-	-	+	-	-	-	-	-	-	-	-	-	-	+	+	+	+	+	+
No.22	+	-	-	-	-	+	-	-	-	+	-	-	-	-	-	-	+	-	-	-	-	-	-	-	-	-	-	+	+	+	+	+	+
No.23	+	+	-	-	-	-	-	-	-	+	-	-	-	-	-	-	+	-	-	-	-	-	-	-	-	-	-	+	+	+	+	+	+
No.24	+	+	-	-	+	-	-	-	-	+	-	-	-	-	-	-	+	-	-	-	-	-	-	-	-	-	-	+	+	+	+	+	+
No.25	+	+	+	-	+	-	-	-	-	+	-	-	-	+	+	-	+	+	-	-	-	-	-	-	-	-	-	+	+	+	+	+	+
No.26	+	+	-	-	-	-	-	-	-	+	-	-	-	-	-	-	+	+	-	-	-	-	-	-	-	-	-	+	+	+	+	+	+
No.27	+	+	-	-	-	-	-	-	-	+	-	-	-	+	-	-	+	+	-	-	-	-	-	-	-	-	-	+	+	+	+	+	-
No.28	+	+	+	-	+	-	-	-	-	+	-	-	-	+	+	-	+	-	-	-	-	-	-	-	-	-	-	+	+	+	+	+	+
No.29	+	+	-	+	-	-	-	-	-	+	-	-	-	+	+	-	+	-	-	-	-	-	-	-	-	-	-	+	+	+	+	+	+
No.30	+	+	+	-	-	-	-	-	-	+	-	-	-	-	-	-	+	-	-	-	-	-	-	-	-	-	-	+	+	+	+	+	+
No.31	+	+	+	+	+	-	-	-	-	+	-	-	-	+	+	-	+	-	-	-	-	-	-	-	-	-	-	+	+	+	+	+	+
No.32	+	+	+	+	+	-	-	-	-	+	-	-	-	+	+	-	+	-	-	-	-	-	-	-	-	-	-	+	+	+	+	+	+
No.33	+	+	-	+	-	-	-	-	-	+	-	-	-	+	+	-	+	+	-	-	-	-	-	-	-	-	-	+	+	+	+	+	+
No.34	+	+	-	-	-	-	-	-	-	+	-	-	-	+	+	-	+	+	-	-	-	-	-	-	-	-	-	+	+	+	+	+	+
No.35	+	+	-	-	-	-	-	-	-	+	-	-	-	+	+	-	+	+	+	-	-	-	-	-	-	-	-	+	+	+	+	+	+
No.36	+	+	-	+	-	-	-	-	-	+	-	-	-	+	+	-	+	+	+	+	-	-	-	-	-	-	-	+	+	+	+	+	+
No.37	+	+	+	+	-	-	-	-	-	+	-	-	-	+	+	-	+	+	+	-	-	-	-	-	-	-	-	+	+	+	+	+	+
No.38	+	+	+	+	-	-	-	-	-	+	-	-	-	+	+	-	+	+	+	+	-	-	-	-	-	-	-	+	+	+	+	+	+
No.39	+	+	+	+	-	-	-	-	-	+	-	-	-	+	+	-	+	+	+	+	-	-	-	-	-	-	-	+	+	+	+	+	-
No.40	+	+	+	+	-	-	-	-	-	+	-	-	-	+	+	-	+	+	+	+	-	-	-	-	-	-	-	+	+	+	+	+	-
No.41	+	+	+	+	-	-	-	-	-	+	-	-	-	+	-	-	+	+	+	-	-	-	-	-	-	-	-	+	+	+	+	+	+
No.42	+	+	+	+	-	-	-	-	-	+	-	-	-	+	-	-	+	+	+	+	-	-	-	-	-	-	-	+	+	+	+	+	-
No.43	+	+	+	+	+	-	-	-	-	+	-	-	-	+	+	-	+	-	+	+	-	-	-	-	-	-	-	+	+	+	+	+	+
No.44	+	+	+	+	-	-	-	-	-	+	-	-	-	-	-	-	+	+	+	+	-	-	-	-	-	-	-	+	+	+	+	+	+
No.45	+	+	+	+	-	-	-	-	-	+	-	-	-	+	-	-	+	+	+	+	-	-	-	-	-	-	-	+	+	+	+	+	+
No.46	+	+	+	+	-	-	-	-	-	+	-	-	-	+	+	-	+	+	+	+	-	-	-	-	-	-	-	+	+	+	+	+	+
No.47	+	+	+	+	-	-	-	-	-	+	-	-	-	+	-	-	+	+	+	-	-	-	-	-	-	-	-	+	+	+	+	+	+
No.48	+	+	+	+	-	-	-	-	-	+	-	-	-	+	+	-	+	+	+	+	-	-	-	-	-	-	-	+	+	+	+	+	+
No.49	+	+	+	-	-	-	-	-	-	+	-	-	-	-	-	-	+	-	+	+	-	-	-	-	-	-	-	+	+	+	+	+	+
No.50	+	+	+	+	+	-	-	-	-	-	-	-	-	+	-	-	+	+	-	+	-	-	-	-	-	-	-	+	+	+	+	+	+
No.51	+	+	+	+	-	-	-	-	-	+	-	-	-	+	-	-	+	+	-	-	+	-	-	-	-	-	-	+	+	+	+	+	+
No.52	+	+	+	+	-	-	-	-	-	+	-	-	-	+	-	-	+	+	-	+	+	-	-	-	-	-	-	+	+	+	+	+	+
No.53	+	+	-	-	-	-	-	-	-	+	-	-	-	+	+	-	+	-	-	+	+	-	-	-	-	-	-	+	+	+	+	+	+
No.54	+	+	+	+	+	-	-	-	-	+	-	-	-	-	-	-	+	-	+	+	+	-	-	-	-	-	-	+	+	+	+	+	+
No.55	+	+	+	+	-	-	-	-	-	+	-	-	-	+	-	-	+	+	+	+	+	-	-	-	-	-	-	+	+	+	+	+	+
No.56	+	+	-	+	+	-	-	-	-	-	-	-	-	-	-	-	+	+	+	+	+	-	-	-	-	-	-	+	+	+	+	+	+

## Sheet: Table S3
The details of hypervirulence-associated genes by 56 isolates.
Classification	Hypervirulence-associated genes
	exoU	exoS	exoT	exoY
No.1	+	+	+	+
No.2	+	+	+	+
No.3	+	+	+	+
No.4	+	+	+	+
No.5	+	+	+	+
No.6	+	+	+	+
No.7	+	+	+	+
No.8	+	+	+	+
No.9	+	+	+	+
No.10	+	+	+	+
No.11	+	+	+	+
No.12	+	+	+	+
No.13	+	+	+	+
No.14	+	+	+	+
No.15	+	+	+	+
No.16	+	+	+	+
No.17	-	+	+	+
No.18	+	+	+	+
No.19	-	+	+	+
No.20	-	+	+	+
No.21	-	+	+	+
No.22	-	+	+	+
No.23	-	+	+	+
No.24	+	+	+	+
No.25	+	+	+	+
No.26	-	+	+	+
No.27	-	+	+	+
No.28	+	+	+	+
No.29	+	+	+	+
No.30	+	+	+	+
No.31	-	+	+	+
No.32	+	+	+	+
No.33	+	+	+	+
No.34	+	+	+	+
No.35	+	+	+	+
No.36	+	+	+	+
No.37	+	+	+	+
No.38	+	+	+	+
No.39	+	+	+	+
No.40	+	+	+	+
No.41	+	+	+	+
No.42	+	+	+	+
No.43	+	+	+	+
No.44	+	+	+	+
No.45	+	+	+	+
No.46	+	+	+	+
No.47	+	+	+	+
No.48	+	+	+	+
No.49	+	+	+	+
No.50	+	+	+	+
No.51	+	+	+	+
No.52	+	+	+	+
No.53	+	+	+	+
No.54	+	+	+	+
No.55	+	+	+	+
No.56	+	+	+	+
